# Supplementary material for: First estimates of inequality benchmark incomes for a range of countries
Source: PLoS One. 2021 Mar 17;16(3):e0248178. doi: 10.1371/journal.pone.0248178 (PMC7968638; doi:10.1371/journal.pone.0248178)
Supplement: S1 Data — (XLSX) [file pone.0248178.s002.xlsx]

## Sheet: Income Deciles used from WIID
Data from WIID used to estimate inequality measures and benchmark incomes
	Norway	Sweden	Denmark	USA	UK	Ireland	Brazil	India	Russia	South Africa
Decile 1	3.71	3.58	1.91	1.405	2.79	2.8	1.08512	2.602	3.23	0.495
Decile 2	6.11	5.88	5.91	3.345	4.79	4.9	2.19683	3.77134	3.23	1.038
Decile 3	7.31	7.08	7.01	4.605	5.79	5.7	3.15689	4.64123	5.175	1.533
Decile 4	8.11	7.98	8.01	5.835	6.69	6.5	4.12798	5.52098	5.175	2.052
Decile 5	8.91	8.98	9.01	7.139	7.79	7.8	5.28493	6.49095	7.385	2.694
Decile 6	9.71	9.88	10.01	8.626	8.99	8.9	6.69576	7.60936	7.385	3.683
Decile 7	10.71	10.88	11.11	10.371	10.39	10.3	8.28353	9.10153	10.645	5.325
Decile 8	11.81	12.08	12.31	12.691	12.19	11.9	10.8429	11.1028	10.645	8.645
Decile 9	13.51	13.88	13.91	16.427	14.79	15	15.8199	14.8467	23.565	16.903
Decile 10	20.11	19.78	20.81	29.556	25.79	26.2	42.5061	34.3131	23.565	57.632
GDP PPP in 2005 USDs*	228689000000	320032000000	179626000000	13595600000000	2040350000000	164593000000	1967580000000	3763500000000	2019300000000	475740000000
Population	4889252	9378126	5547683	309349689	62231336	4474356	194946470	1224614327	141920000	49991300
Unit of analysis	Person	Person	Person	Person	Person	Person	Person	Household	Unclear	Person
*Obtained from World Bank Databank
